# Supplementary material for: Mutations in epigenetic regulator KMT2C detected by liquid biopsy are associated with worse survival in prostate cancer patients
Source: Oncol Res. 2023 Jun 27;31(4):605–14. doi: 10.32604/or.2023.028321 (PMC10319590; doi:10.32604/or.2023.028321)
Supplement: SUPPLEMENTARY TABLE 1 [file OncolRes-31-28321-s001.xlsx]

## Sheet: Sheet1
Supplementary Table 1. Gene sequencing panel and list of genes included in each pathway.
150 gene panel	AR pathway	cell cycle pathway	DDR pathway	MAPK pathway	NED pathway	PI3K pathway	WNT pathway
ABRAXAS1	FOXA1	CDKN2A	MLH1	NTRK3	MYCN	AKT1	APC
AKT1	AR	CDKN1B	BRCA2	NTRK1	AURKA	PIK3CA	ZNRF3
AKT2	NCOR1	TP53	BARD1	KRAS	SBDS	TSC1	CTNNB1
AKT3	NCOR2	RB1	GEN1	MAP2K1	CYLD	PIK3R1	RNF43
ALK	FOXP1	CCND1	NBN	EGFR		TSC2
APC	SPOP	MDM2	ERCC3	BRAF		PIK3CB
AR	ZBTB16	CDK4	PALB2	NTRK2		PTEN
ARAF			ABRAXAS1	HRAS		STK11
ARID1A			ATM			AKT2
ATM			PMS2
ATR			FANCA
AURKA			ATR
BARD1			CHEK2
BCR			BRIP1
BLM			MLH3
BRAF			MRE11A
BRCA1			RAD51B
BRCA2			CDK12
BRIP1			MSH6
CCND1			FANCE
CD274			RAD51D
CDH1			BRCA1
CDK12			RAD51C
CDK4			MSH2
CDK6			HDAC2
CDKN1B			RAD54L
CDKN2A			FANCL
CDKN2B			CHEK1
CHD1			RAD50
CHEK1			RAD51
CHEK2			BLM
CTNNB1			ERCC2
CYLD			ERCC4
CYP2C19			ERCC5
DNMT3A			FANCC
DPYD			FANCD2
EGFR			MDC1
EPCAM			MSH3
ERBB2			MUTYH
ERBB3			NTHL1
ERBB4			PARP1
ERCC2			PMS1
ERCC3			RAD52
ERCC4			RECQL4
ERCC5			SLX4
ESR1			XRCC2
EWSR1
FANCA
FANCC
FANCD2
FANCE
FANCL
FGF19
FGF3
FGF4
FGFR1
FGFR2
FGFR3
FGFR4
FOXA1
FOXP1
GEN1
GNA11
GNAQ
GNAS
HDAC2
HOXB13
HRAS
IDH1
IDH2
JAK1
JAK2
JAK3
KDM6A
KDR
KEAP1
KIT
KMT2C
KMT2D
KRAS
LRP1B
MAP2K1
MAP2K2
MDC1
MDM2
MDM4
MET
MLH1
MLH3
MRE11
MSH2
MSH3
MSH6
MTOR
MUTYH
MYC
MYCN
NBN
NCOR1
NCOR2
NF1
NRAS
NRG1
NTHL1
NTRK1
NTRK2
NTRK3
PALB2
PARP1
PBRM1
PDCD1LG2
PDGFRA
PDGFRB
PIK3CA
PIK3CB
PIK3R1
PLXNA1
PMS1
PMS2
POLD1
POLE
PPP2R2A
PTEN
RAD50
RAD51
RAD51B
RAD51C
RAD51D
RAD52
RAD54L
RAF1
RARA
RB1
RECQL4
RET
RNF43
ROS1
RXRA
SBDS
SLX4
SMAD2
SMARCA4
SMO
SPOP
STK11
TERT
TMPRSS2
TP53
TPMT
TSC1
TSC2
UGT1A1
XRCC2
ZBTB16
ZFHX3
ZNRF3
