# Supplementary material for: Mutations in epigenetic regulator KMT2C detected by liquid biopsy are associated with worse survival in prostate cancer patients
Source: Oncol Res. 2023 Jun 27;31(4):605–14. doi: 10.32604/or.2023.028321 (PMC10319590; doi:10.32604/or.2023.028321)
Supplement: SUPPLEMENTARY TABLE 4 [file OncolRes-31-28321-s004.xlsx]

## Sheet: KMT2C vs. other mutations
Supplementary table 4. The association between KMT2C mutations and other gene mutations.
		total cohort				HSPC_stage cohort				CRPC_stage cohort
n	level	Overall (n=221)	KMT2C-WT (n=205)	KMT2C-mutated (n=16)	p	Overall (n=57)	KMT2C-WT (n=54)	KMT2C-mutated (n=3)	p	Overall (n=164)	KMT2C-WT (n=151)	KMT2C-mutated (n=13)	p
AKT1 (%)	0	218 (98.64)	202 (98.54)	16 (100.00)	0.8881	57 (100.00)	54 (100.00)	3 (100.00)	NA	161 (98.17)	148 (98.01)	13 (100.00)	0.8767
	1	2 (0.90)	2 (0.98)	0 (0.00)		0（0.00）	0（0.00）	0（0.00）		2 (1.22)	2 (1.32)	0 (0.00)
	2	1 (0.45)	1 (0.49)	0 (0.00)		0（0.00）	0（0.00）	0（0.00）		1 (0.61)	1 (0.66)	0 (0.00)
MLH1 (%)	0	221 (100.00)	205 (100.00)	16 (100.00)	NA	57 (100.00)	54 (100.00)	3 (100.00)	NA	164 (100.00)	151 (100.00)	13 (100.00)	NA
MYCN (%)	0	218 (98.64)	202 (98.54)	16 (100.00)	1	56 (98.25)	53 (98.15)	3 (100.00)	1	162 (98.78)	149 (98.68)	13 (100.00)	1
	1	3 (1.36)	3 (1.46)	0 (0.00)		1 (1.75)	1 (1.85)	0 (0.00)		2 (1.22)	2 (1.32)	0 (0.00)
NTRK3 (%)	0	220 (99.55)	205 (100.00)	15 (93.75)	0.0982	57 (100.00)	54 (100.00)	3 (100.00)	NA	163 (99.39)	151 (100.00)	12 (92.31)	0.1183
	1	1 (0.45)	0 (0.00)	1 (6.25)		0（0.00）	0（0.00）	0（0.00）		1 (0.61)	0 (0.00)	1 (7.69)
TMPRSS2 (%)	0	221 (100.00)	205 (100.00)	16 (100.00)	NA	57 (100.00)	54 (100.00)	3 (100.00)	NA	164 (100.00)	151 (100.00)	13 (100.00)	NA
ZFHX3 (%)	0	218 (98.64)	203 (99.02)	15 (93.75)	0.5258	56 (98.25)	53 (98.15)	3 (100.00)	1	162 (98.78)	150 (99.34)	12 (92.31)	0.3685
	1	3 (1.36)	2 (0.98)	1 (6.25)		1 (1.75)	1 (1.85)	0 (0.00)		2 (1.22)	1 (0.66)	1 (7.69)
BRCA2 (%)	0	214 (96.83)	199 (97.07)	15 (93.75)	1	55 (96.49)	52 (96.30)	3 (100.00)	1	159 (96.95)	147 (97.35)	12 (92.31)	0.8617
	1	7 (3.17)	6 (2.93)	1 (6.25)		2 (3.51)	2 (3.70)	0 (0.00)		5 (3.05)	4 (2.65)	1 (7.69)
CDKN1B (%)	0	217 (98.19)	201 (98.05)	16 (100.00)	1	56 (98.25)	53 (98.15)	3 (100.00)	1	161 (98.17)	148 (98.01)	13 (100.00)	1
	1	4 (1.81)	4 (1.95)	0 (0.00)		1 (1.75)	1 (1.85)	0 (0.00)		3 (1.83)	3 (1.99)	0 (0.00)
CDKN2A (%)	0	220 (99.55)	204 (99.51)	16 (100.00)	1	56 (98.25)	53 (98.15)	3 (100.00)	1	164 (100.00)	151 (100.00)	13 (100.00)	NA
	1	1 (0.45)	1 (0.49)	0 (0.00)		1 (1.75)	1 (1.85)	0 (0.00)		0 (0.00)	0 (0.00)	0 (0.00)
FOXA1 (%)	0	215 (97.29)	199 (97.07)	16 (100.00)	1	56 (98.25)	53 (98.15)	3 (100.00)	1	159 (96.95)	146 (96.69)	13 (100.00)	1
	1	6 (2.71)	6 (2.93)	0 (0.00)		1 (1.75)	1 (1.85)	0 (0.00)		5 (3.05)	5 (3.31)	0 (0.00)
HOXB13 (%)	0	221 (100.00)	205 (100.00)	16 (100.00)	NA	57 (100.00)	54 (100.00)	3 (100.00)	NA	164 (100.00)	151 (100.00)	13 (100.00)	NA
KMT2D (%)	0	221 (100.00)	205 (100.00)	16 (100.00)	NA	57 (100.00)	54 (100.00)	3 (100.00)	NA	164 (100.00)	151 (100.00)	13 (100.00)	NA
BARD1 (%)	0	221 (100.00)	205 (100.00)	16 (100.00)	NA	57 (100.00)	54 (100.00)	3 (100.00)	NA	164 (100.00)	151 (100.00)	13 (100.00)	NA
GEN1 (%)	0	221 (100.00)	205 (100.00)	16 (100.00)	NA	57 (100.00)	54 (100.00)	3 (100.00)	NA	164 (100.00)	151 (100.00)	13 (100.00)	NA
RXRA (%)	0	221 (100.00)	205 (100.00)	16 (100.00)	NA	57 (100.00)	54 (100.00)	3 (100.00)	NA	164 (100.00)	151 (100.00)	13 (100.00)	NA
APC (%)	0	212 (95.93)	196 (95.61)	16 (100.00)	0.8422	56 (98.25)	53 (98.15)	3 (100.00)	1	156 (95.12)	143 (94.70)	13 (100.00)	0.8572
	1	9 (4.07)	9 (4.39)	0 (0.00)		1 (1.75)	1 (1.85)	0 (0.00)		8 (4.88)	8 (5.30)	0 (0.00)
AR (%)	0	181 (81.90)	171 (83.41)	10 (62.50)	0.0943	55 (96.49)	52 (96.30)	3 (100.00)	1	126 (76.83)	119 (78.81)	7 (53.85)	0.1033
	1	39 (17.65)	33 (16.10)	6 (37.50)		2 (3.51)	2 (3.70)	0 (0.00)		37 (22.56)	31 (20.53)	6 (46.15)
	2	1 (0.45)	1 (0.49)	0 (0.00)		0（0.00）	0（0.00）	0（0.00）		1 (0.61)	1 (0.66)	0 (0.00)
KDM5A (%)	0	221 (100.00)	205 (100.00)	16 (100.00)	NA	57 (100.00)	54 (100.00)	3 (100.00)	NA	164 (100.00)	151 (100.00)	13 (100.00)	NA
ERCC3 (%)	0	221 (100.00)	205 (100.00)	16 (100.00)	NA	57 (100.00)	54 (100.00)	3 (100.00)	NA	164 (100.00)	151 (100.00)	13 (100.00)	NA
NBN (%)	0	219 (99.10)	203 (99.02)	16 (100.00)	1	57 (100.00)	54 (100.00)	3 (100.00)	NA	162 (98.78)	149 (98.68)	13 (100.00)	1
	1	2 (0.90)	2 (0.98)	0 (0.00)		0（0.00）	0（0.00）	0（0.00）		2 (1.22)	2 (1.32)	0 (0.00)
PALB2 (%)	0	218 (98.64)	202 (98.54)	16 (100.00)	1	56 (98.25)	53 (98.15)	3 (100.00)	1	162 (98.78)	149 (98.68)	13 (100.00)	1
	1	3 (1.36)	3 (1.46)	0 (0.00)		1 (1.75)	1 (1.85)	0 (0.00)		2 (1.22)	2 (1.32)	0 (0.00)
PIK3CA (%)	0	205 (92.76)	191 (93.17)	14 (87.50)	0.7322	56 (98.25)	53 (98.15)	3 (100.00)	1	149 (90.85)	138 (91.39)	11 (84.62)	0.7552
	1	16 (7.24)	14 (6.83)	2 (12.50)		1 (1.75)	1 (1.85)	0 (0.00)		15 (9.15)	13 (8.61)	2 (15.38)
TP53 (%)	0	179 (81.00)	167 (81.46)	12 (75.00)	0.7629	46 (80.70)	44 (81.48)	2 (66.67)	1	133 (81.10)	123 (81.46)	10 (76.92)	0.8637
	1	41 (18.55)	37 (18.05)	4 (25.00)		11 (19.30)	10 (18.52)	1 (33.33)		30 (18.29)	27 (17.88)	3 (23.08)
	3	1 (0.45)	1 (0.49)	0 (0.00)		0（0.00）	0（0.00）	0（0.00）		1 (0.61)	1 (0.66)	0 (0.00)
ABRAXAS1 (%)	0	221 (100.00)	205 (100.00)	16 (100.00)	NA	57 (100.00)	54 (100.00)	3 (100.00)	NA	164 (100.00)	151 (100.00)	13 (100.00)	NA
NTRK1 (%)	0	217 (98.19)	201 (98.05)	16 (100.00)	1	57 (100.00)	54 (100.00)	3 (100.00)	NA	160 (97.56)	147 (97.35)	13 (100.00)	1
	1	4 (1.81)	4 (1.95)	0 (0.00)		0（0.00）	0 (0.00)	0（0.00）		4 (2.44)	4 (2.65)	0 (0.00)
ATM (%)	0	210 (95.02)	194 (94.63)	16 (100.00)	0.7235	54 (94.74)	51 (94.44)	3 (100.00)	1	156 (95.12)	143 (94.70)	13 (100.00)	0.8572
	1	11 (4.98)	11 (5.37)	0 (0.00)		3 (5.26)	3 (5.56)	0 (0.00)		8 (4.88)	8 (5.30)	0 (0.00)
PMS2 (%)	0	220 (99.55)	204 (99.51)	16 (100.00)	1	56 (98.25)	53 (98.15)	3 (100.00)	1	164 (100.00)	151 (100.00)	13 (100.00)	NA
	1	1 (0.45)	1 (0.49)	0 (0.00)		1 (1.75)	1 (1.85)	0 (0.00)		0 (0.00)	0 (0.00)	0 (0.00)
TSC1 (%)	0	221 (100.00)	205 (100.00)	16 (100.00)	NA	57 (100.00)	54 (100.00)	3 (100.00)	NA	164 (100.00)	151 (100.00)	13 (100.00)	NA
NCOR1 (%)	0	219 (99.10)	204 (99.51)	15 (93.75)	0.3302	57 (100.00)	54 (100.00)	3 (100.00)	NA	162 (98.78)	150 (99.34)	12 (92.31)	0.3685
	1	2 (0.90)	1 (0.49)	1 (6.25)		0（0.00）	0 (0.00)	0（0.00）		2 (1.22)	1 (0.66)	1 (7.69)
NCOR2 (%)	0	215 (97.29)	201 (98.05)	14 (87.50)	0.0888	57 (100.00)	54 (100.00)	3 (100.00)	NA	158 (96.34)	147 (97.35)	11 (84.62)	0.1148
	1	6 (2.71)	4 (1.95)	2 (12.50)		0（0.00）	0 (0.00)	0（0.00）		6 (3.66)	4 (2.65)	2 (15.38)
SPOP (%)	0	215 (97.29)	201 (98.05)	14 (87.50)	0.0888	54 (94.74)	51 (94.44)	3 (100.00)	1	161 (98.17)	150 (99.34)	11 (84.62)	0.0065
	1	6 (2.71)	4 (1.95)	2 (12.50)		3 (5.26)	3 (5.56)	0 (0.00)		3 (1.83)	1 (0.66)	2 (15.38)
FANCA (%)	0	218 (98.64)	203 (99.02)	15 (93.75)	0.5258	56 (98.25)	53 (98.15)	3 (100.00)	1	162 (98.78)	150 (99.34)	12 (92.31)	0.3685
	1	3 (1.36)	2 (0.98)	1 (6.25)		1 (1.75)	1 (1.85)	0 (0.00)		2 (1.22)	1 (0.66)	1 (7.69)
KRAS (%)	0	214 (96.83)	199 (97.07)	15 (93.75)	1	55 (96.49)	52 (96.30)	3 (100.00)	1	159 (96.95)	147 (97.35)	12 (92.31)	0.8617
	1	7 (3.17)	6 (2.93)	1 (6.25)		2 (3.51)	2 (3.70)	0 (0.00)		5 (3.05)	4 (2.65)	1 (7.69)
JAK1 (%)	0	218 (98.64)	203 (99.02)	15 (93.75)	0.5258	57 (100.00)	54 (100.00)	3 (100.00)	NA	161 (98.17)	149 (98.68)	12 (92.31)	0.5717
	1	3 (1.36)	2 (0.98)	1 (6.25)		0（0.00）	0 (0.00)	0（0.00）		3 (1.83)	2 (1.32)	1 (7.69)
PTEN (%)	0	206 (93.21)	192 (93.66)	14 (87.50)	0.6692	57 (100.00)	54 (100.00)	3 (100.00)	NA	149 (90.85)	138 (91.39)	11 (84.62)	0.7552
	1	15 (6.79)	13 (6.34)	2 (12.50)		0（0.00）	0 (0.00)	0（0.00）		15 (9.15)	13 (8.61)	2 (15.38)
TMPRSS2-ETV4 (%)	0	221 (100.00)	205 (100.00)	16 (100.00)	NA	57 (100.00)	54 (100.00)	3 (100.00)	NA	164 (100.00)	151 (100.00)	13 (100.00)	NA
PLXNA1 (%)	0	219 (99.10)	204 (99.51)	15 (93.75)	0.3302	57 (100.00)	54 (100.00)	3 (100.00)	NA	162 (98.78)	150 (99.34)	12 (92.31)	0.3685
	1	2 (0.90)	1 (0.49)	1 (6.25)		0（0.00）	0 (0.00)	0（0.00）		2 (1.22)	1 (0.66)	1 (7.69)
CDH1 (%)	0	220 (99.55)	204 (99.51)	16 (100.00)	1	57 (100.00)	54 (100.00)	3 (100.00)	NA	163 (99.39)	150 (99.34)	13 (100.00)	1
	1	1 (0.45)	1 (0.49)	0 (0.00)		0（0.00）	0 (0.00)	0（0.00）		1 (0.61)	1 (0.66)	0 (0.00)
HRAS (%)	0	220 (99.55)	204 (99.51)	16 (100.00)	1	57 (100.00)	54 (100.00)	3 (100.00)	NA	163 (99.39)	150 (99.34)	13 (100.00)	1
	1	1 (0.45)	1 (0.49)	0 (0.00)		0（0.00）	0 (0.00)	0（0.00）		1 (0.61)	1 (0.66)	0 (0.00)
ATR (%)	0	220 (99.55)	204 (99.51)	16 (100.00)	1	57 (100.00)	54 (100.00)	3 (100.00)	NA	163 (99.39)	150 (99.34)	13 (100.00)	1
	1	1 (0.45)	1 (0.49)	0 (0.00)		0（0.00）	0 (0.00)	0（0.00）		1 (0.61)	1 (0.66)	0 (0.00)
CHEK2 (%)	0	220 (99.55)	204 (99.51)	16 (100.00)	1	57 (100.00)	54 (100.00)	3 (100.00)	NA	163 (99.39)	150 (99.34)	13 (100.00)	1
	1	1 (0.45)	1 (0.49)	0 (0.00)		0（0.00）	0 (0.00)	0（0.00）		1 (0.61)	1 (0.66)	0 (0.00)
MAP2K1 (%)	0	220 (99.55)	205 (100.00)	15 (93.75)	0.0982	57 (100.00)	54 (100.00)	3 (100.00)	NA	163 (99.39)	151 (100.00)	12 (92.31)	0.1183
	1	1 (0.45)	0 (0.00)	1 (6.25)		0（0.00）	0 (0.00)	0（0.00）		1 (0.61)	0 (0.00)	1 (7.69)
BRIP1 (%)	0	220 (99.55)	204 (99.51)	16 (100.00)	1	56 (98.25)	53 (98.15)	3 (100.00)	1	164 (100.00)	151 (100.00)	13 (100.00)	NA
	1	1 (0.45)	1 (0.49)	0 (0.00)		1 (1.75)	1 (1.85)	0 (0.00)		0 (0.00)	0 (0.00)	0 (0.00)
MLH3 (%)	0	219 (99.10)	203 (99.02)	16 (100.00)	1	56 (98.25)	53 (98.15)	3 (100.00)	1	163 (99.39)	150 (99.34)	13 (100.00)	1
	1	2 (0.90)	2 (0.98)	0 (0.00)		1 (1.75)	1 (1.85)	0 (0.00)		1 (0.61)	1 (0.66)	0 (0.00)
PIK3R1 (%)	0	218 (98.64)	202 (98.54)	16 (100.00)	1	57 (100.00)	54 (100.00)	3 (100.00)	NA	161 (98.17)	148 (98.01)	13 (100.00)	1
	1	3 (1.36)	3 (1.46)	0 (0.00)		0（0.00）	0 (0.00)	0（0.00）		3 (1.83)	3 (1.99)	0 (0.00)
EGFR (%)	0	219 (99.10)	203 (99.02)	16 (100.00)	1	57 (100.00)	54 (100.00)	3 (100.00)	NA	162 (98.78)	149 (98.68)	13 (100.00)	1
	1	2 (0.90)	2 (0.98)	0 (0.00)		0（0.00）	0 (0.00)	0（0.00）		2 (1.22)	2 (1.32)	0 (0.00)
RB1 (%)	0	208 (94.12)	194 (94.63)	14 (87.50)	0.5376	55 (96.49)	52 (96.30)	3 (100.00)	1	153 (93.29)	142 (94.04)	11 (84.62)	0.468
	1	13 (5.88)	11 (5.37)	2 (12.50)		2 (3.51)	2 (3.70)	0 (0.00)		11 (6.71)	9 (5.96)	2 (15.38)
RNF43 (%)	0	217 (98.19)	201 (98.05)	16 (100.00)	1	56 (98.25)	53 (98.15)	3 (100.00)	1	161 (98.17)	148 (98.01)	13 (100.00)	1
	1	4 (1.81)	4 (1.95)	0 (0.00)		1 (1.75)	1 (1.85)	0 (0.00)		3 (1.83)	3 (1.99)	0 (0.00)
AURKA (%)	0	212 (95.93)	196 (95.61)	16 (100.00)	0.8422	57 (100.00)	54 (100.00)	3 (100.00)	NA	155 (94.51)	142 (94.04)	13 (100.00)	0.7865
	1	9 (4.07)	9 (4.39)	0 (0.00)		0（0.00）	0 (0.00)	0（0.00）		9 (5.49)	9 (5.96)	0 (0.00)
ESR1 (%)	0	220 (99.55)	204 (99.51)	16 (100.00)	1	57 (100.00)	54 (100.00)	3 (100.00)	NA	163 (99.39)	150 (99.34)	13 (100.00)	1
	1	1 (0.45)	1 (0.49)	0 (0.00)		0（0.00）	0 (0.00)	0（0.00）		1 (0.61)	1 (0.66)	0 (0.00)
BRAF (%)	0	212 (95.93)	198 (96.59)	14 (87.50)	0.2652	56 (98.25)	53 (98.15)	3 (100.00)	1	156 (95.12)	145 (96.03)	11 (84.62)	0.2453
	1	9 (4.07)	7 (3.41)	2 (12.50)		1 (1.75)	1 (1.85)	0 (0.00)		8 (4.88)	6 (3.97)	2 (15.38)
MSH6 (%)	0	219 (99.10)	203 (99.02)	16 (100.00)	1	56 (98.25)	53 (98.15)	3 (100.00)	1	163 (99.39)	150 (99.34)	13 (100.00)	1
	1	2 (0.90)	2 (0.98)	0 (0.00)		1 (1.75)	1 (1.85)	0 (0.00)		1 (0.61)	1 (0.66)	0 (0.00)
JAK2 (%)	0	219 (99.10)	203 (99.02)	16 (100.00)	1	57 (100.00)	54 (100.00)	3 (100.00)	NA	162 (98.78)	149 (98.68)	13 (100.00)	1
	1	2 (0.90)	2 (0.98)	0 (0.00)		0（0.00）	0 (0.00)	0（0.00）		2 (1.22)	2 (1.32)	0 (0.00)
TSC2 (%)	0	220 (99.55)	204 (99.51)	16 (100.00)	1	57 (100.00)	54 (100.00)	3 (100.00)	NA	163 (99.39)	150 (99.34)	13 (100.00)	1
	1	1 (0.45)	1 (0.49)	0 (0.00)		0（0.00）	0 (0.00)	0（0.00）		1 (0.61)	1 (0.66)	0 (0.00)
PIK3CB (%)	0	218 (98.64)	202 (98.54)	16 (100.00)	1	57 (100.00)	54 (100.00)	3 (100.00)	NA	161 (98.17)	148 (98.01)	13 (100.00)	1
	1	3 (1.36)	3 (1.46)	0 (0.00)		0（0.00）	0 (0.00)	0（0.00）		3 (1.83)	3 (1.99)	0 (0.00)
MRE11A (%)	0	221 (100.00)	205 (100.00)	16 (100.00)	NA	57 (100.00)	54 (100.00)	3 (100.00)	NA	164 (100.00)	151 (100.00)	13 (100.00)	NA
RAD51B (%)	0	221 (100.00)	205 (100.00)	16 (100.00)	NA	57 (100.00)	54 (100.00)	3 (100.00)	NA	164 (100.00)	151 (100.00)	13 (100.00)	NA
CDK12 (%)	0	205 (92.76)	191 (93.17)	14 (87.50)	0.7322	55 (96.49)	52 (96.30)	3 (100.00)	1	150 (91.46)	139 (92.05)	11 (84.62)	0.6865
	1	16 (7.24)	14 (6.83)	2 (12.50)		2 (3.51)	2 (3.70)	0 (0.00)		14 (8.54)	12 (7.95)	2 (15.38)
MSH2 (%)	0	219 (99.10)	204 (99.51)	15 (93.75)	0.3302	57 (100.00)	54 (100.00)	3 (100.00)	NA	162 (98.78)	150 (99.34)	12 (92.31)	0.3685
	1	2 (0.90)	1 (0.49)	1 (6.25)		0（0.00）	0 (0.00)	0（0.00）		2 (1.22)	1 (0.66)	1 (7.69)
CCND1 (%)	0	210 (95.02)	195 (95.12)	15 (93.75)	1	57 (100.00)	54 (100.00)	3 (100.00)	NA	153 (93.29)	141 (93.38)	12 (92.31)	1
	1	11 (4.98)	10 (4.88)	1 (6.25)		0（0.00）	0 (0.00)	0（0.00）		11 (6.71)	10 (6.62)	1 (7.69)
FANCE (%)	0	221 (100.00)	205 (100.00)	16 (100.00)	NA	57 (100.00)	54 (100.00)	3 (100.00)	NA	164 (100.00)	151 (100.00)	13 (100.00)	NA
MDM2 (%)	0	214 (96.83)	199 (97.07)	15 (93.75)	1	57 (100.00)	54 (100.00)	3 (100.00)	NA	157 (95.73)	145 (96.03)	12 (92.31)	1
	1	7 (3.17)	6 (2.93)	1 (6.25)		0（0.00）	0 (0.00)	0（0.00）		7 (4.27)	6 (3.97)	1 (7.69)
NTRK2 (%)	0	217 (98.19)	201 (98.05)	16 (100.00)	1	57 (100.00)	54 (100.00)	3 (100.00)	NA	160 (97.56)	147 (97.35)	13 (100.00)	1
	1	4 (1.81)	4 (1.95)	0 (0.00)		0（0.00）	0 (0.00)	0（0.00）		4 (2.44)	4 (2.65)	0 (0.00)
PCDH9 (%)	0	221 (100.00)	205 (100.00)	16 (100.00)	NA	57 (100.00)	54 (100.00)	3 (100.00)	NA	164 (100.00)	151 (100.00)	13 (100.00)	NA
SBDS (%)	0	221 (100.00)	205 (100.00)	16 (100.00)	NA	57 (100.00)	54 (100.00)	3 (100.00)	NA	164 (100.00)	151 (100.00)	13 (100.00)	NA
SMAD2 (%)	0	220 (99.55)	204 (99.51)	16 (100.00)	1	56 (98.25)	53 (98.15)	3 (100.00)	1	164 (100.00)	151 (100.00)	13 (100.00)	NA
	1	1 (0.45)	1 (0.49)	0 (0.00)		1 (1.75)	1 (1.85)	0 (0.00)		0 (0.00)	0 (0.00)	0 (0.00)
STK11 (%)	0	218 (98.64)	204 (99.51)	14 (87.50)	0.004	56 (98.25)	54 (100.00)	2 (66.67)	0.0433	162 (98.78)	150 (99.34)	12 (92.31)	0.3685
	1	3 (1.36)	1 (0.49)	2 (12.50)		1 (1.75)	0 (0.00)	1 (33.33)		2 (1.22)	1 (0.66)	1 (7.69)
ZNRF3 (%)	0	221 (100.00)	205 (100.00)	16 (100.00)	NA	57 (100.00)	54 (100.00)	3 (100.00)	NA	164 (100.00)	151 (100.00)	13 (100.00)	NA
RAD51D (%)	0	221 (100.00)	205 (100.00)	16 (100.00)	NA	57 (100.00)	54 (100.00)	3 (100.00)	NA	164 (100.00)	151 (100.00)	13 (100.00)	NA
TMPRSS2-ERG (%)	0	208 (94.12)	194 (94.63)	14 (87.50)	0.5376	55 (96.49)	52 (96.30)	3 (100.00)	1	153 (93.29)	142 (94.04)	11 (84.62)	0.468
	1	13 (5.88)	11 (5.37)	2 (12.50)		2 (3.51)	2 (3.70)	0 (0.00)		11 (6.71)	9 (5.96)	2 (15.38)
AKT2 (%)	0	221 (100.00)	205 (100.00)	16 (100.00)	NA	57 (100.00)	54 (100.00)	3 (100.00)	NA	164 (100.00)	151 (100.00)	13 (100.00)	NA
BRCA1 (%)	0	219 (99.10)	203 (99.02)	16 (100.00)	1	57 (100.00)	54 (100.00)	3 (100.00)	NA	162 (98.78)	149 (98.68)	13 (100.00)	1
	1	2 (0.90)	2 (0.98)	0 (0.00)		0（0.00）	0 (0.00)	0（0.00）		2 (1.22)	2 (1.32)	0 (0.00)
ETV4-TMPRSS2 (%)	0	220 (99.55)	204 (99.51)	16 (100.00)	1	57 (100.00)	54 (100.00)	3 (100.00)	NA	163 (99.39)	150 (99.34)	13 (100.00)	1
	1	1 (0.45)	1 (0.49)	0 (0.00)		0（0.00）	0 (0.00)	0（0.00）		1 (0.61)	1 (0.66)	0 (0.00)
CYLD (%)	0	221 (100.00)	205 (100.00)	16 (100.00)	NA	57 (100.00)	54 (100.00)	3 (100.00)	NA	164 (100.00)	151 (100.00)	13 (100.00)	NA
CTNNB1 (%)	0	213 (96.38)	200 (97.56)	13 (81.25)	0.0076	57 (100.00)	54 (100.00)	3 (100.00)	NA	156 (95.12)	146 (96.69)	10 (76.92)	0.0123
	1	8 (3.62)	5 (2.44)	3 (18.75)		0（0.00）	0 (0.00)	0（0.00）		8 (4.88)	5 (3.31)	3 (23.08)
RAD51C (%)	0	221 (100.00)	205 (100.00)	16 (100.00)	NA	57 (100.00)	54 (100.00)	3 (100.00)	NA	164 (100.00)	151 (100.00)	13 (100.00)	NA
RARA (%)	0	219 (99.10)	204 (99.51)	15 (93.75)	0.3302	57 (100.00)	54 (100.00)	3 (100.00)	NA	162 (98.78)	150 (99.34)	12 (92.31)	0.3685
	1	2 (0.90)	1 (0.49)	1 (6.25)		0（0.00）	0 (0.00)	0（0.00）		2 (1.22)	1 (0.66)	1 (7.69)
CHD1 (%)	0	218 (98.64)	203 (99.02)	15 (93.75)	0.5258	57 (100.00)	54 (100.00)	3 (100.00)	NA	161 (98.17)	149 (98.68)	12 (92.31)	0.5717
	1	3 (1.36)	2 (0.98)	1 (6.25)		0（0.00）	0 (0.00)	0（0.00）		3 (1.83)	2 (1.32)	1 (7.69)
HDAC2 (%)	0	220 (99.55)	204 (99.51)	16 (100.00)	1	57 (100.00)	54 (100.00)	3 (100.00)	NA	163 (99.39)	150 (99.34)	13 (100.00)	1
	1	1 (0.45)	1 (0.49)	0 (0.00)		0（0.00）	0 (0.00)	0（0.00）		1 (0.61)	1 (0.66)	0 (0.00)
FOXP1 (%)	0	221 (100.00)	205 (100.00)	16 (100.00)	NA	57 (100.00)	54 (100.00)	3 (100.00)	NA	164 (100.00)	151 (100.00)	13 (100.00)	NA
CHEK1 (%)	0	221 (100.00)	205 (100.00)	16 (100.00)	NA	57 (100.00)	54 (100.00)	3 (100.00)	NA	164 (100.00)	151 (100.00)	13 (100.00)	NA
RAD50 (%)	0	218 (98.64)	202 (98.54)	16 (100.00)	1	57 (100.00)	54 (100.00)	3 (100.00)	NA	161 (98.17)	148 (98.01)	13 (100.00)	1
	1	3 (1.36)	3 (1.46)	0 (0.00)		0（0.00）	0 (0.00)	0（0.00）		3 (1.83)	3 (1.99)	0 (0.00)
DSCAM-TMPRSS2 (%)	0	221 (100.00)	205 (100.00)	16 (100.00)	NA	57 (100.00)	54 (100.00)	3 (100.00)	NA	164 (100.00)	151 (100.00)	13 (100.00)	NA
IDH1 (%)	0	219 (99.10)	203 (99.02)	16 (100.00)	1	57 (100.00)	54 (100.00)	3 (100.00)	NA	162 (98.78)	149 (98.68)	13 (100.00)	1
	1	2 (0.90)	2 (0.98)	0 (0.00)		0（0.00）	0 (0.00)	0（0.00）		2 (1.22)	2 (1.32)	0 (0.00)
KDM6A (%)	0	217 (98.19)	201 (98.05)	16 (100.00)	1	56 (98.25)	53 (98.15)	3 (100.00)	1	161 (98.17)	148 (98.01)	13 (100.00)	1
	1	4 (1.81)	4 (1.95)	0 (0.00)		1 (1.75)	1 (1.85)	0 (0.00)		3 (1.83)	3 (1.99)	0 (0.00)
RB1-PTBP3 (%)	0	221 (100.00)	205 (100.00)	16 (100.00)	NA	57 (100.00)	54 (100.00)	3 (100.00)	NA	164 (100.00)	151 (100.00)	13 (100.00)	NA
RAD51 (%)	0	220 (99.55)	205 (100.00)	15 (93.75)	0.0982	57 (100.00)	54 (100.00)	3 (100.00)	NA	163 (99.39)	151 (100.00)	12 (92.31)	0.1183
	1	1 (0.45)	0 (0.00)	1 (6.25)		0（0.00）	0 (0.00)	0（0.00）		1 (0.61)	0 (0.00)	1 (7.69)
CDK4 (%)	0	220 (99.55)	204 (99.51)	16 (100.00)	1	57 (100.00)	54 (100.00)	3 (100.00)	NA	163 (99.39)	150 (99.34)	13 (100.00)	1
	1	1 (0.45)	1 (0.49)	0 (0.00)		0（0.00）	0 (0.00)	0（0.00）		1 (0.61)	1 (0.66)	0 (0.00)
ZC3HAV1-BRAF (%)	0	220 (99.55)	204 (99.51)	16 (100.00)	1	56 (98.25)	53 (98.15)	3 (100.00)	1	164 (100.00)	151 (100.00)	13 (100.00)	NA
	1	1 (0.45)	1 (0.49)	0 (0.00)		1 (1.75)	1 (1.85)	0 (0.00)		0 (0.00)	0 (0.00)	0 (0.00)
PPP2R2A (%)	0	220 (99.55)	204 (99.51)	16 (100.00)	1	57 (100.00)	54 (100.00)	3 (100.00)	NA	163 (99.39)	150 (99.34)	13 (100.00)	1
	1	1 (0.45)	1 (0.49)	0 (0.00)		0（0.00）	0 (0.00)	0（0.00）		1 (0.61)	1 (0.66)	0 (0.00)
RAD54L (%)	0	220 (99.55)	204 (99.51)	16 (100.00)	1	57 (100.00)	54 (100.00)	3 (100.00)	NA	163 (99.39)	150 (99.34)	13 (100.00)	1
	1	1 (0.45)	1 (0.49)	0 (0.00)		0（0.00）	0 (0.00)	0（0.00）		1 (0.61)	1 (0.66)	0 (0.00)
FANCL (%)	0	221 (100.00)	205 (100.00)	16 (100.00)	NA	57 (100.00)	54 (100.00)	3 (100.00)	NA	164 (100.00)	151 (100.00)	13 (100.00)	NA
ZBTB16 (%)	0	221 (100.00)	205 (100.00)	16 (100.00)	NA	57 (100.00)	54 (100.00)	3 (100.00)	NA	164 (100.00)	151 (100.00)	13 (100.00)	NA
AKT3 (%)	0	221 (100.00)	205 (100.00)	16 (100.00)	NA	57 (100.00)	54 (100.00)	3 (100.00)	NA	164 (100.00)	151 (100.00)	13 (100.00)	NA
ALK (%)	0	221 (100.00)	205 (100.00)	16 (100.00)	NA	57 (100.00)	54 (100.00)	3 (100.00)	NA	164 (100.00)	151 (100.00)	13 (100.00)	NA
APEX1 (%)	0	221 (100.00)	205 (100.00)	16 (100.00)	NA	57 (100.00)	54 (100.00)	3 (100.00)	NA	164 (100.00)	151 (100.00)	13 (100.00)	NA
ARAF (%)	0	221 (100.00)	205 (100.00)	16 (100.00)	NA	57 (100.00)	54 (100.00)	3 (100.00)	NA	164 (100.00)	151 (100.00)	13 (100.00)	NA
ARID1A (%)	0	221 (100.00)	205 (100.00)	16 (100.00)	NA	57 (100.00)	54 (100.00)	3 (100.00)	NA	164 (100.00)	151 (100.00)	13 (100.00)	NA
BCL2L11 (%)	0	221 (100.00)	205 (100.00)	16 (100.00)	NA	57 (100.00)	54 (100.00)	3 (100.00)	NA	164 (100.00)	151 (100.00)	13 (100.00)	NA
BCR (%)	0	221 (100.00)	205 (100.00)	16 (100.00)	NA	57 (100.00)	54 (100.00)	3 (100.00)	NA	164 (100.00)	151 (100.00)	13 (100.00)	NA
BLM (%)	0	221 (100.00)	205 (100.00)	16 (100.00)	NA	57 (100.00)	54 (100.00)	3 (100.00)	NA	164 (100.00)	151 (100.00)	13 (100.00)	NA
CAAP1-TMPRSS2 (%)	0	220 (99.55)	204 (99.51)	16 (100.00)	1	57 (100.00)	54 (100.00)	3 (100.00)	NA	163 (99.39)	150 (99.34)	13 (100.00)	1
	1	1 (0.45)	1 (0.49)	0 (0.00)		0（0.00）	0 (0.00)	0（0.00）		1 (0.61)	1 (0.66)	0 (0.00)
CD274 (%)	0	221 (100.00)	205 (100.00)	16 (100.00)	NA	57 (100.00)	54 (100.00)	3 (100.00)	NA	164 (100.00)	151 (100.00)	13 (100.00)	NA
CD74 (%)	0	221 (100.00)	205 (100.00)	16 (100.00)	NA	57 (100.00)	54 (100.00)	3 (100.00)	NA	164 (100.00)	151 (100.00)	13 (100.00)	NA
CDK6 (%)	0	219 (99.10)	203 (99.02)	16 (100.00)	1	55 (96.49)	52 (96.30)	3 (100.00)	1	164 (100.00)	151 (100.00)	13 (100.00)	NA
	1	2 (0.90)	2 (0.98)	0 (0.00)		2 (3.51)	2 (3.70)	0 (0.00)		0 (0.00)	0 (0.00)	0 (0.00)
CDKN2B (%)	0	221 (100.00)	205 (100.00)	16 (100.00)	NA	57 (100.00)	54 (100.00)	3 (100.00)	NA	164 (100.00)	151 (100.00)	13 (100.00)	NA
CSF1R (%)	0	221 (100.00)	205 (100.00)	16 (100.00)	NA	57 (100.00)	54 (100.00)	3 (100.00)	NA	164 (100.00)	151 (100.00)	13 (100.00)	NA
CYP2C19 (%)	0	221 (100.00)	205 (100.00)	16 (100.00)	NA	57 (100.00)	54 (100.00)	3 (100.00)	NA	164 (100.00)	151 (100.00)	13 (100.00)	NA
DNMT3A (%)	0	221 (100.00)	205 (100.00)	16 (100.00)	NA	57 (100.00)	54 (100.00)	3 (100.00)	NA	164 (100.00)	151 (100.00)	13 (100.00)	NA
DPYD (%)	0	221 (100.00)	205 (100.00)	16 (100.00)	NA	57 (100.00)	54 (100.00)	3 (100.00)	NA	164 (100.00)	151 (100.00)	13 (100.00)	NA
ERBB2 (%)	0	221 (100.00)	205 (100.00)	16 (100.00)	NA	57 (100.00)	54 (100.00)	3 (100.00)	NA	164 (100.00)	151 (100.00)	13 (100.00)	NA
ERBB3 (%)	0	220 (99.55)	204 (99.51)	16 (100.00)	1	57 (100.00)	54 (100.00)	3 (100.00)	NA	163 (99.39)	150 (99.34)	13 (100.00)	1
	1	1 (0.45)	1 (0.49)	0 (0.00)		0（0.00）	0 (0.00)	0（0.00）		1 (0.61)	1 (0.66)	0 (0.00)
ERBB4 (%)	0	221 (100.00)	205 (100.00)	16 (100.00)	NA	57 (100.00)	54 (100.00)	3 (100.00)	NA	164 (100.00)	151 (100.00)	13 (100.00)	NA
ERCC1 (%)	0	221 (100.00)	205 (100.00)	16 (100.00)	NA	57 (100.00)	54 (100.00)	3 (100.00)	NA	164 (100.00)	151 (100.00)	13 (100.00)	NA
ERCC2 (%)	0	221 (100.00)	205 (100.00)	16 (100.00)	NA	57 (100.00)	54 (100.00)	3 (100.00)	NA	164 (100.00)	151 (100.00)	13 (100.00)	NA
ERCC4 (%)	0	221 (100.00)	205 (100.00)	16 (100.00)	NA	57 (100.00)	54 (100.00)	3 (100.00)	NA	164 (100.00)	151 (100.00)	13 (100.00)	NA
ERCC5 (%)	0	221 (100.00)	205 (100.00)	16 (100.00)	NA	57 (100.00)	54 (100.00)	3 (100.00)	NA	164 (100.00)	151 (100.00)	13 (100.00)	NA
ERCC6 (%)	0	221 (100.00)	205 (100.00)	16 (100.00)	NA	57 (100.00)	54 (100.00)	3 (100.00)	NA	164 (100.00)	151 (100.00)	13 (100.00)	NA
EWSR1 (%)	0	221 (100.00)	205 (100.00)	16 (100.00)	NA	57 (100.00)	54 (100.00)	3 (100.00)	NA	164 (100.00)	151 (100.00)	13 (100.00)	NA
FAM135B (%)	0	221 (100.00)	205 (100.00)	16 (100.00)	NA	57 (100.00)	54 (100.00)	3 (100.00)	NA	164 (100.00)	151 (100.00)	13 (100.00)	NA
FANCC (%)	0	221 (100.00)	205 (100.00)	16 (100.00)	NA	57 (100.00)	54 (100.00)	3 (100.00)	NA	164 (100.00)	151 (100.00)	13 (100.00)	NA
FANCD2 (%)	0	221 (100.00)	205 (100.00)	16 (100.00)	NA	57 (100.00)	54 (100.00)	3 (100.00)	NA	164 (100.00)	151 (100.00)	13 (100.00)	NA
FGF19 (%)	0	216 (97.74)	200 (97.56)	16 (100.00)	1	57 (100.00)	54 (100.00)	3 (100.00)	NA	159 (96.95)	146 (96.69)	13 (100.00)	1
	1	5 (2.26)	5 (2.44)	0 (0.00)		0（0.00）	0 (0.00)	0（0.00）		5 (3.05)	5 (3.31)	0 (0.00)
FGF3 (%)	0	216 (97.74)	200 (97.56)	16 (100.00)	1	57 (100.00)	54 (100.00)	3 (100.00)	NA	159 (96.95)	146 (96.69)	13 (100.00)	1
	1	5 (2.26)	5 (2.44)	0 (0.00)		0（0.00）	0 (0.00)	0（0.00）		5 (3.05)	5 (3.31)	0 (0.00)
FGF4 (%)	0	215 (97.29)	199 (97.07)	16 (100.00)	1	57 (100.00)	54 (100.00)	3 (100.00)	NA	158 (96.34)	145 (96.03)	13 (100.00)	1
	1	6 (2.71)	6 (2.93)	0 (0.00)		0（0.00）	0 (0.00)	0（0.00）		6 (3.66)	6 (3.97)	0 (0.00)
FGFR1 (%)	0	218 (98.64)	202 (98.54)	16 (100.00)	1	57 (100.00)	54 (100.00)	3 (100.00)	NA	161 (98.17)	148 (98.01)	13 (100.00)	1
	1	3 (1.36)	3 (1.46)	0 (0.00)		0（0.00）	0 (0.00)	0（0.00）		3 (1.83)	3 (1.99)	0 (0.00)
FGFR2 (%)	0	219 (99.10)	203 (99.02)	16 (100.00)	1	56 (98.25)	53 (98.15)	3 (100.00)	1	163 (99.39)	150 (99.34)	13 (100.00)	1
	1	2 (0.90)	2 (0.98)	0 (0.00)		1 (1.75)	1 (1.85)	0 (0.00)		1 (0.61)	1 (0.66)	0 (0.00)
FGFR3 (%)	0	220 (99.55)	204 (99.51)	16 (100.00)	1	57 (100.00)	54 (100.00)	3 (100.00)	NA	163 (99.39)	150 (99.34)	13 (100.00)	1
	1	1 (0.45)	1 (0.49)	0 (0.00)		0（0.00）	0 (0.00)	0（0.00）		1 (0.61)	1 (0.66)	0 (0.00)
FGFR4 (%)	0	219 (99.10)	203 (99.02)	16 (100.00)	1	56 (98.25)	53 (98.15)	3 (100.00)	1	163 (99.39)	150 (99.34)	13 (100.00)	1
	1	2 (0.90)	2 (0.98)	0 (0.00)		1 (1.75)	1 (1.85)	0 (0.00)		1 (0.61)	1 (0.66)	0 (0.00)
FLCN (%)	0	221 (100.00)	205 (100.00)	16 (100.00)	NA	57 (100.00)	54 (100.00)	3 (100.00)	NA	164 (100.00)	151 (100.00)	13 (100.00)	NA
GNA11 (%)	0	221 (100.00)	205 (100.00)	16 (100.00)	NA	57 (100.00)	54 (100.00)	3 (100.00)	NA	164 (100.00)	151 (100.00)	13 (100.00)	NA
GNAQ (%)	0	221 (100.00)	205 (100.00)	16 (100.00)	NA	57 (100.00)	54 (100.00)	3 (100.00)	NA	164 (100.00)	151 (100.00)	13 (100.00)	NA
GNAS (%)	0	218 (98.64)	202 (98.54)	16 (100.00)	1	57 (100.00)	54 (100.00)	3 (100.00)	NA	161 (98.17)	148 (98.01)	13 (100.00)	1
	1	3 (1.36)	3 (1.46)	0 (0.00)		0（0.00）	0 (0.00)	0（0.00）		3 (1.83)	3 (1.99)	0 (0.00)
GTF2H1 (%)	0	221 (100.00)	205 (100.00)	16 (100.00)	NA	57 (100.00)	54 (100.00)	3 (100.00)	NA	164 (100.00)	151 (100.00)	13 (100.00)	NA
HECTD2-AS1-TMPRSS2 (%)	0	221 (100.00)	205 (100.00)	16 (100.00)	NA	57 (100.00)	54 (100.00)	3 (100.00)	NA	164 (100.00)	151 (100.00)	13 (100.00)	NA
IDH2 (%)	0	220 (99.55)	204 (99.51)	16 (100.00)	1	57 (100.00)	54 (100.00)	3 (100.00)	NA	163 (99.39)	150 (99.34)	13 (100.00)	1
	1	1 (0.45)	1 (0.49)	0 (0.00)		0（0.00）	0 (0.00)	0（0.00）		1 (0.61)	1 (0.66)	0 (0.00)
JAK3 (%)	0	220 (99.55)	204 (99.51)	16 (100.00)	1	56 (98.25)	53 (98.15)	3 (100.00)	1	164 (100.00)	151 (100.00)	13 (100.00)	NA
	1	1 (0.45)	1 (0.49)	0 (0.00)		1 (1.75)	1 (1.85)	0 (0.00)		0 (0.00)	0 (0.00)	0 (0.00)
KDR (%)	0	221 (100.00)	205 (100.00)	16 (100.00)	NA	57 (100.00)	54 (100.00)	3 (100.00)	NA	164 (100.00)	151 (100.00)	13 (100.00)	NA
KEAP1 (%)	0	221 (100.00)	205 (100.00)	16 (100.00)	NA	57 (100.00)	54 (100.00)	3 (100.00)	NA	164 (100.00)	151 (100.00)	13 (100.00)	NA
KIT (%)	0	221 (100.00)	205 (100.00)	16 (100.00)	NA	57 (100.00)	54 (100.00)	3 (100.00)	NA	164 (100.00)	151 (100.00)	13 (100.00)	NA
LIG4 (%)	0	221 (100.00)	205 (100.00)	16 (100.00)	NA	57 (100.00)	54 (100.00)	3 (100.00)	NA	164 (100.00)	151 (100.00)	13 (100.00)	NA
LOC100133286-TMPRSS2 (%)	0	221 (100.00)	205 (100.00)	16 (100.00)	NA	57 (100.00)	54 (100.00)	3 (100.00)	NA	164 (100.00)	151 (100.00)	13 (100.00)	NA
LRP1B (%)	0	220 (99.55)	205 (100.00)	15 (93.75)	0.0982	57 (100.00)	54 (100.00)	3 (100.00)	NA	163 (99.39)	151 (100.00)	12 (92.31)	0.1183
	1	1 (0.45)	0 (0.00)	1 (6.25)		0（0.00）	0 (0.00)	0（0.00）		1 (0.61)	0 (0.00)	1 (7.69)
MAP2K2 (%)	0	220 (99.55)	204 (99.51)	16 (100.00)	1	57 (100.00)	54 (100.00)	3 (100.00)	NA	163 (99.39)	150 (99.34)	13 (100.00)	1
	1	1 (0.45)	1 (0.49)	0 (0.00)		0（0.00）	0 (0.00)	0（0.00）		1 (0.61)	1 (0.66)	0 (0.00)
MDC1 (%)	0	221 (100.00)	205 (100.00)	16 (100.00)	NA	57 (100.00)	54 (100.00)	3 (100.00)	NA	164 (100.00)	151 (100.00)	13 (100.00)	NA
MDM4 (%)	0	220 (99.55)	204 (99.51)	16 (100.00)	1	57 (100.00)	54 (100.00)	3 (100.00)	NA	163 (99.39)	150 (99.34)	13 (100.00)	1
	1	1 (0.45)	1 (0.49)	0 (0.00)		0（0.00）	0 (0.00)	0（0.00）		1 (0.61)	1 (0.66)	0 (0.00)
MET (%)	0	220 (99.55)	204 (99.51)	16 (100.00)	1	57 (100.00)	54 (100.00)	3 (100.00)	NA	163 (99.39)	150 (99.34)	13 (100.00)	1
	1	1 (0.45)	1 (0.49)	0 (0.00)		0（0.00）	0 (0.00)	0（0.00）		1 (0.61)	1 (0.66)	0 (0.00)
MGMT (%)	0	221 (100.00)	205 (100.00)	16 (100.00)	NA	57 (100.00)	54 (100.00)	3 (100.00)	NA	164 (100.00)	151 (100.00)	13 (100.00)	NA
MIR1268A-FGFR1 (%)	0	221 (100.00)	205 (100.00)	16 (100.00)	NA	57 (100.00)	54 (100.00)	3 (100.00)	NA	164 (100.00)	151 (100.00)	13 (100.00)	NA
MMS19 (%)	0	221 (100.00)	205 (100.00)	16 (100.00)	NA	57 (100.00)	54 (100.00)	3 (100.00)	NA	164 (100.00)	151 (100.00)	13 (100.00)	NA
MNAT1 (%)	0	221 (100.00)	205 (100.00)	16 (100.00)	NA	57 (100.00)	54 (100.00)	3 (100.00)	NA	164 (100.00)	151 (100.00)	13 (100.00)	NA
MSH3 (%)	0	218 (98.64)	202 (98.54)	16 (100.00)	1	57 (100.00)	54 (100.00)	3 (100.00)	NA	161 (98.17)	148 (98.01)	13 (100.00)	1
	1	3 (1.36)	3 (1.46)	0 (0.00)		0（0.00）	0 (0.00)	0（0.00）		3 (1.83)	3 (1.99)	0 (0.00)
MTOR (%)	0	221 (100.00)	205 (100.00)	16 (100.00)	NA	57 (100.00)	54 (100.00)	3 (100.00)	NA	164 (100.00)	151 (100.00)	13 (100.00)	NA
MUTYH (%)	0	221 (100.00)	205 (100.00)	16 (100.00)	NA	57 (100.00)	54 (100.00)	3 (100.00)	NA	164 (100.00)	151 (100.00)	13 (100.00)	NA
MYC (%)	0	212 (95.93)	197 (96.10)	15 (93.75)	1	56 (98.25)	53 (98.15)	3 (100.00)	1	156 (95.12)	144 (95.36)	12 (92.31)	1
	1	9 (4.07)	8 (3.90)	1 (6.25)		1 (1.75)	1 (1.85)	0 (0.00)		8 (4.88)	7 (4.64)	1 (7.69)
NF1 (%)	0	221 (100.00)	205 (100.00)	16 (100.00)	NA	57 (100.00)	54 (100.00)	3 (100.00)	NA	164 (100.00)	151 (100.00)	13 (100.00)	NA
NRAS (%)	0	221 (100.00)	205 (100.00)	16 (100.00)	NA	57 (100.00)	54 (100.00)	3 (100.00)	NA	164 (100.00)	151 (100.00)	13 (100.00)	NA
NRG1 (%)	0	220 (99.55)	204 (99.51)	16 (100.00)	1	57 (100.00)	54 (100.00)	3 (100.00)	NA	163 (99.39)	150 (99.34)	13 (100.00)	1
	1	1 (0.45)	1 (0.49)	0 (0.00)		0（0.00）	0 (0.00)	0（0.00）		1 (0.61)	1 (0.66)	0 (0.00)
NTHL1 (%)	0	221 (100.00)	205 (100.00)	16 (100.00)	NA	57 (100.00)	54 (100.00)	3 (100.00)	NA	164 (100.00)	151 (100.00)	13 (100.00)	NA
OGG1 (%)	0	221 (100.00)	205 (100.00)	16 (100.00)	NA	57 (100.00)	54 (100.00)	3 (100.00)	NA	164 (100.00)	151 (100.00)	13 (100.00)	NA
PARP1 (%)	0	221 (100.00)	205 (100.00)	16 (100.00)	NA	57 (100.00)	54 (100.00)	3 (100.00)	NA	164 (100.00)	151 (100.00)	13 (100.00)	NA
PBRM1 (%)	0	221 (100.00)	205 (100.00)	16 (100.00)	NA	57 (100.00)	54 (100.00)	3 (100.00)	NA	164 (100.00)	151 (100.00)	13 (100.00)	NA
PDCD1LG2 (%)	0	221 (100.00)	205 (100.00)	16 (100.00)	NA	57 (100.00)	54 (100.00)	3 (100.00)	NA	164 (100.00)	151 (100.00)	13 (100.00)	NA
PDGFRA (%)	0	221 (100.00)	205 (100.00)	16 (100.00)	NA	57 (100.00)	54 (100.00)	3 (100.00)	NA	164 (100.00)	151 (100.00)	13 (100.00)	NA
PDGFRB (%)	0	219 (99.10)	203 (99.02)	16 (100.00)	1	56 (98.25)	53 (98.15)	3 (100.00)	1	163 (99.39)	150 (99.34)	13 (100.00)	1
	1	2 (0.90)	2 (0.98)	0 (0.00)		1 (1.75)	1 (1.85)	0 (0.00)		1 (0.61)	1 (0.66)	0 (0.00)
PMS1 (%)	0	221 (100.00)	205 (100.00)	16 (100.00)	NA	57 (100.00)	54 (100.00)	3 (100.00)	NA	164 (100.00)	151 (100.00)	13 (100.00)	NA
POLD1 (%)	0	221 (100.00)	205 (100.00)	16 (100.00)	NA	57 (100.00)	54 (100.00)	3 (100.00)	NA	164 (100.00)	151 (100.00)	13 (100.00)	NA
POLE (%)	0	221 (100.00)	205 (100.00)	16 (100.00)	NA	57 (100.00)	54 (100.00)	3 (100.00)	NA	164 (100.00)	151 (100.00)	13 (100.00)	NA
POLK (%)	0	221 (100.00)	205 (100.00)	16 (100.00)	NA	57 (100.00)	54 (100.00)	3 (100.00)	NA	164 (100.00)	151 (100.00)	13 (100.00)	NA
PREX2 (%)	0	221 (100.00)	205 (100.00)	16 (100.00)	NA	57 (100.00)	54 (100.00)	3 (100.00)	NA	164 (100.00)	151 (100.00)	13 (100.00)	NA
PRKDC (%)	0	221 (100.00)	205 (100.00)	16 (100.00)	NA	57 (100.00)	54 (100.00)	3 (100.00)	NA	164 (100.00)	151 (100.00)	13 (100.00)	NA
RAC1 (%)	0	221 (100.00)	205 (100.00)	16 (100.00)	NA	57 (100.00)	54 (100.00)	3 (100.00)	NA	164 (100.00)	151 (100.00)	13 (100.00)	NA
RAD52 (%)	0	221 (100.00)	205 (100.00)	16 (100.00)	NA	57 (100.00)	54 (100.00)	3 (100.00)	NA	164 (100.00)	151 (100.00)	13 (100.00)	NA
RAF1 (%)	0	221 (100.00)	205 (100.00)	16 (100.00)	NA	57 (100.00)	54 (100.00)	3 (100.00)	NA	164 (100.00)	151 (100.00)	13 (100.00)	NA
RECQL4 (%)	0	221 (100.00)	205 (100.00)	16 (100.00)	NA	57 (100.00)	54 (100.00)	3 (100.00)	NA	164 (100.00)	151 (100.00)	13 (100.00)	NA
RET (%)	0	220 (99.55)	204 (99.51)	16 (100.00)	1	56 (98.25)	53 (98.15)	3 (100.00)	1	164 (100.00)	151 (100.00)	13 (100.00)	NA
	1	1 (0.45)	1 (0.49)	0 (0.00)		1 (1.75)	1 (1.85)	0 (0.00)		0 (0.00)	0 (0.00)	0 (0.00)
ROS1 (%)	0	221 (100.00)	205 (100.00)	16 (100.00)	NA	57 (100.00)	54 (100.00)	3 (100.00)	NA	164 (100.00)	151 (100.00)	13 (100.00)	NA
RPS6KB1-ERBB2 (%)	0	221 (100.00)	205 (100.00)	16 (100.00)	NA	57 (100.00)	54 (100.00)	3 (100.00)	NA	164 (100.00)	151 (100.00)	13 (100.00)	NA
SLX4 (%)	0	221 (100.00)	205 (100.00)	16 (100.00)	NA	57 (100.00)	54 (100.00)	3 (100.00)	NA	164 (100.00)	151 (100.00)	13 (100.00)	NA
SMARCA4 (%)	0	221 (100.00)	205 (100.00)	16 (100.00)	NA	57 (100.00)	54 (100.00)	3 (100.00)	NA	164 (100.00)	151 (100.00)	13 (100.00)	NA
SMO (%)	0	221 (100.00)	205 (100.00)	16 (100.00)	NA	57 (100.00)	54 (100.00)	3 (100.00)	NA	164 (100.00)	151 (100.00)	13 (100.00)	NA
SRGAP3 (%)	0	221 (100.00)	205 (100.00)	16 (100.00)	NA	57 (100.00)	54 (100.00)	3 (100.00)	NA	164 (100.00)	151 (100.00)	13 (100.00)	NA
TBX3 (%)	0	221 (100.00)	205 (100.00)	16 (100.00)	NA	57 (100.00)	54 (100.00)	3 (100.00)	NA	164 (100.00)	151 (100.00)	13 (100.00)	NA
TERT (%)	0	221 (100.00)	205 (100.00)	16 (100.00)	NA	57 (100.00)	54 (100.00)	3 (100.00)	NA	164 (100.00)	151 (100.00)	13 (100.00)	NA
THBS2 (%)	0	221 (100.00)	205 (100.00)	16 (100.00)	NA	57 (100.00)	54 (100.00)	3 (100.00)	NA	164 (100.00)	151 (100.00)	13 (100.00)	NA
TMPRSS2-ANTXR2 (%)	0	221 (100.00)	205 (100.00)	16 (100.00)	NA	57 (100.00)	54 (100.00)	3 (100.00)	NA	164 (100.00)	151 (100.00)	13 (100.00)	NA
TMPRSS2-LINC02375 (%)	0	221 (100.00)	205 (100.00)	16 (100.00)	NA	57 (100.00)	54 (100.00)	3 (100.00)	NA	164 (100.00)	151 (100.00)	13 (100.00)	NA
TPMT (%)	0	221 (100.00)	205 (100.00)	16 (100.00)	NA	57 (100.00)	54 (100.00)	3 (100.00)	NA	164 (100.00)	151 (100.00)	13 (100.00)	NA
UGT1A1 (%)	0	221 (100.00)	205 (100.00)	16 (100.00)	NA	57 (100.00)	54 (100.00)	3 (100.00)	NA	164 (100.00)	151 (100.00)	13 (100.00)	NA
VEGFA (%)	0	221 (100.00)	205 (100.00)	16 (100.00)	NA	57 (100.00)	54 (100.00)	3 (100.00)	NA	164 (100.00)	151 (100.00)	13 (100.00)	NA
WRN (%)	0	221 (100.00)	205 (100.00)	16 (100.00)	NA	57 (100.00)	54 (100.00)	3 (100.00)	NA	164 (100.00)	151 (100.00)	13 (100.00)	NA
XPC (%)	0	221 (100.00)	205 (100.00)	16 (100.00)	NA	57 (100.00)	54 (100.00)	3 (100.00)	NA	164 (100.00)	151 (100.00)	13 (100.00)	NA
XRCC1 (%)	0	221 (100.00)	205 (100.00)	16 (100.00)	NA	57 (100.00)	54 (100.00)	3 (100.00)	NA	164 (100.00)	151 (100.00)	13 (100.00)	NA
XRCC2 (%)	0	221 (100.00)	205 (100.00)	16 (100.00)	NA	57 (100.00)	54 (100.00)	3 (100.00)	NA	164 (100.00)	151 (100.00)	13 (100.00)	NA
XRCC3 (%)	0	221 (100.00)	205 (100.00)	16 (100.00)	NA	57 (100.00)	54 (100.00)	3 (100.00)	NA	164 (100.00)	151 (100.00)	13 (100.00)	NA
XRCC5 (%)	0	221 (100.00)	205 (100.00)	16 (100.00)	NA	57 (100.00)	54 (100.00)	3 (100.00)	NA	164 (100.00)	151 (100.00)	13 (100.00)	NA
ZNF703 (%)	0	221 (100.00)	205 (100.00)	16 (100.00)	NA	57 (100.00)	54 (100.00)	3 (100.00)	NA	164 (100.00)	151 (100.00)	13 (100.00)	NA
